# Supplementary material for: Analysis of Genetic Relatedness between Gastric and Oral Helicobacter pylori in Patients with Early Gastric Cancer Using Multilocus Sequence Typing
Source: Int J Mol Sci. 2023 Jan 22;24(3):2211. doi: 10.3390/ijms24032211 (PMC9917182; doi:10.3390/ijms24032211)
Supplement: Supplementary file 1 [file ijms-24-02211-s001.zip]

Archive with 5 entries (5 files):
- Supplementary_Figure_S1.jpg
- Supplementary_Figure_S2.pdf
- Supplementary_file_S1.pdf
- Supplementary_Table_S1.xlsx
- Supplementary_Table_S2.xlsx
