# Supplementary material for: Analysis of Genetic Relatedness between Gastric and Oral Helicobacter pylori in Patients with Early Gastric Cancer Using Multilocus Sequence Typing
Source: Int J Mol Sci. 2023 Jan 22;24(3):2211. doi: 10.3390/ijms24032211 (PMC9917182; doi:10.3390/ijms24032211)
Supplement: Supplementary file 1 [file ijms-24-02211-s001.zip › Supplementary_Table_S1.xlsx]

## Sheet: Sheet1
#	Isolates	Population	Accession Number	BioProject	BioSample
1	Southafrica20	Africa	CP006691.1	PRJNA209860	SAMN02604293
2	NCTC13345	Africa	NZ_LR134517.1	PRJNA224116	SAMEA104224776
3	XZ274	Eastern Asia	CP003419.1	PRJNA79003	SAMN02603962
4	R29	Eastern Asia	AJ239575.2	NS	NS
5	Okinawa335	Eastern Asia	AB664905.1	NS	NS
6	Okinawa245	Eastern Asia	AB664700.1	NS	NS
7	Okinawa179	Eastern Asia	AB664783.1	NS	NS
8	Okinawa1382	Eastern Asia	AB664744.1	NS	NS
9	Okinawa1090	Eastern Asia	AB664641.1	NS	NS
10	Okinawa1	Eastern Asia	AB664855.1	NS	NS
11	oki128	Eastern Asia	CP006822.1	PRJNA215150	SAMN03081490
12	OK113	Eastern Asia	AP012600.1	PRJDB693	SAMD00061056
13	MN22	Eastern Asia	LC084994.1	NS	NS
14	MN154	Eastern Asia	LC084927.1	NS	NS
15	MN139	Eastern Asia	LC085012.1	NS	NS
16	MKM6	Eastern Asia	AP017362.1	PRJDB4296	SAMD00042489
17	MKM5	Eastern Asia	AP017360.1	PRJDB4296	SAMD00042488
18	MKF10	Eastern Asia	AP017356.1	PRJDB4296	SAMD00042484
19	JSHR3	Eastern Asia	NZ_AP023344.1	PRJNA224116	SAMD00232837
20	JS13	Eastern Asia	GU045900.1	NS	NS
21	JS10	Eastern Asia	AY153175.1	NS	NS
22	JS03	Eastern Asia	AY153230.1	NS	NS
23	JF50	Eastern Asia	GU045901.1	NS	NS
24	Hpfe089	Eastern Asia	CP094090.1	PRJNA816422	SAMN26675579
25	Hpfe071	Eastern Asia	CP094110.1	PRJNA816422	SAMN26675561
26	Hpfe064	Eastern Asia	CP094119.1	PRJNA816422	SAMN26675554
27	Hpfe0016	Eastern Asia	CP094160.1	PRJNA816422	SAMN26675518
28	Hpfe0013	Eastern Asia	CP094163.1	PRJNA816422	SAMN26675516
29	Hpfe0004	Eastern Asia	CP094170.1	PRJNA816422	SAMN26675510
30	Hpfa005	Eastern Asia	CP094156.1	PRJNA816422	SAMN26675521
31	Hpfa0011	Eastern Asia	CP094165.1	PRJNA816422	SAMN26675514
32	H-137	Eastern Asia	CP025474.1	PRJNA422738	SAMN08195713
33	F94	Eastern Asia	AP017355.1	PRJDB4296	SAMD00042483
34	F70	Eastern Asia	AP017349.1	PRJDB4296	SAMD00042478
35	F63	Eastern Asia	AP017346.1	PRJDB4296	SAMD00042476
36	F24	Eastern Asia	AP017338.1	PRJDB4296	SAMD00042471
37	F23	Eastern Asia	AP017337.1	PRJDB4296	SAMD00042470
38	F18	Eastern Asia	AP017331.1	PRJDB4296	SAMD00042464
39	DU15	Eastern Asia	CP011483.1	PRJNA245115	SAMN02731778
40	X47	Europe	JF433751.1	NS	NS
41	S45	Europe	AY153211.1	NS	NS
42	S14	Europe	GU045906.1	NS	NS
43	P12	Europe	CP001217.1	PRJNA32291	SAMN02603595
44	N6	Europe	NZ_VAPP00000000.1	PRJNA224116	SAMN10411398
45	G1037	Europe	FN820941.1	NS	NS
46	G1023	Europe	FN820897.1	NS	NS
47	G1021	Europe	FN820935.1	NS	NS
48	FDAARGOS_1601	Europe	CP085923.1	PRJNA231221	SAMN22365130
49	B38	Europe	FM991728.1	PRJNA39685	SAMEA3138296
50	8A3	Europe	CP036399.1	PRJNA522954	SAMN10961629
51	381-F-EK9	Europe	CP032475.1	PRJNA490474	SAMN10053787
52	381-A-EK4	Europe	CP032901.1	PRJNA490474	SAMN10053762
53	25-A-EK1	Europe	CP032907.1	PRJNA490474	SAMN10053562
54	23-A-EK1	Europe	CP032908.1	PRJNA490474	SAMN10053532
55	19-C-EK1	Europe	CP032480.1	PRJNA490474	SAMN10053452
56	19-A-EK3	Europe	CP032911.1	PRJNA490474	SAMN10053444
57	12C8	Europe	CP036396.1	PRJNA522954	SAMN10961632
58	12A3	Europe	CP036397.1	PRJNA522954	SAMN10961631
59	26695	Europe	CP003904.1	PRJNA175543	SAMN02603761
60	2018	Europe	CP002572.1	PRJNA62771	SAMN02603713
61	908	Europe	CP002184.1	PRJNA50869	SAMN02604189
62	25	Europe	FJ607039.1	NS	NS
63	USU101	North America	CP032818.1	PRJNA494865	SAMN10182326
64	LSU2002-1	North America	AJ418106.1	NS	NS
65	LSU1040-1	North America	AJ418078.1	NS	NS
66	LSU1013-2	North America	AJ418235.1	NS	NS
67	J99	North America	NZ_CP011330.1	PRJNA224116	SAMN03487572
68	HPJP26	North America	CP023448.1	PRJNA384245	SAMN07661065
69	G-Mx-2003-108	North America	CP032045.1	PRJNA203445	SAMN09935047
70	FDAARGOS_300	North America	CP027404.1	PRJNA231221	SAMN06173313
71	C2	North America	CP089284.1	PRJNA786001	SAMN23610990
72	C-Mx-2011-171	North America	CP032033.1	PRJNA203445	SAMN09935057
73	C-Mx-2011-152	North America	CP032025.1	PRJNA203445	SAMN09935060
74	C-Mx-2011-145	North America	CP032034.1	PRJNA203445	SAMN09935056
75	C-Mx-2010-12	North America	CP032024.1	PRJNA203445	SAMN09935061
76	C-Mx-2008-31	North America	CP032031.1	PRJNA203445	SAMN09935058
77	AL03	North America	CP058288.1	PRJNA640973	SAMN15338998
78	Aklavik117	North America	CP003483.1	PRJNA69923	SAMN02604323
79	111N	North America	JN390494.1	NS	NS
80	7.13	North America	CP024953.1	PRJNA419269	SAMN08055030
81	SS1	Oceania	CP009259.1	PRJNA256258	SAMN03331743
82	NCTC11638	Oceania	AJ239571.2	NS	NS
83	NCTC11637	Oceania	NZ_LS483488.1	PRJNA224116	SAMEA3178013
84	FDAARGOS_298	Oceania	CP028325.1	PRJNA231221	SAMN06173311
85	BMO13B	Oceania	CP007606.1	PRJNA245314	SAMN02736816
86	BMO13A	Oceania	CP007604.1	PRJNA245284	SAMN02736809
87	ATCC43504	Oceania	AP017632.1	PRJDB4521	SAMD00051588
88	Shi470	South America	CP001072.2	PRJNA29045	SAMN02604319
89	Shi117	South America	GU045832.1	NS	NS
90	Puno120	South America	CP002980.1	PRJNA69917	SAMN02604320
91	PUNO-009	South America	CP051495.1	PRJNA625094	SAMN14593089
92	PUNO-003	South America	CP051500.1	PRJNA625094	SAMN14593084
93	PP23B1	South America	AY153256.1	NS	NS
94	PeCan4	South America	CP002074.1	PRJNA49027	SAMN02603203
95	MT5136	South America	CP071987.1	PRJNA715181	SAMN18350271
96	MT5124	South America	CP071986.1	PRJNA715181	SAMN18350270
97	LIM-008	South America	CP051535.1	PRJNA625094	SAMN14593098
98	HP1	South America	AJ239652.1	NS	NS
99	GCT 43	South America	CP048600.1	PRJNA604073	SAMN13950473
100	CAM5	South America	JF433593.1	NS	NS
101	CAM46	South America	JF433563.1	NS	NS
102	CAM44	South America	JF433665.1	NS	NS
103	ASHA-003	South America	CP051292.1	PRJNA624918	SAMN14589656
104	302A4	South America	MH562374.1	NS	NS
105	UM299	Southeastern Asia	CP005491.3	PRJNA196984	SAMN02230259
106	UM298	Southeastern Asia	CP006610.2	PRJNA196983	SAMN02641597
107	UM066	Southeastern Asia	CP005493.3	PRJNA196986	SAMN02230271
108	UM037	Southeastern Asia	NZ_AUSI00000000.1	PRJNA224116	SAMN02230260
109	MS27	Southeastern Asia	LC271911.1	NS	NS
110	MS227	Southeastern Asia	LC092495.1	NS	NS
111	MS210	Southeastern Asia	LC271907.1	NS	NS
112	MS188	Southeastern Asia	LC271858.1	NS	NS
113	MS185	Southeastern Asia	LC092602.1	NS	NS
114	MS151	Southeastern Asia	LC271806.1	NS	NS
115	MS132	Southeastern Asia	LC092522.1	NS	NS
116	MS110	Southeastern Asia	LC092605.1	NS	NS
117	LMS51	Southeastern Asia	LC092684.1	NS	NS
118	GC17	Southeastern Asia	FJ847034.1	NS	NS
119	GC008	Southeastern Asia	FJ847112.1	NS	NS
120	FD728	Southeastern Asia	FJ847099.1	NS	NS
121	FD584	Southeastern Asia	FJ846736.1	NS	NS
122	FD576	Southeastern Asia	FJ846712.1	NS	NS
123	FD568	Southeastern Asia	NZ_AKHQ00000000.2	PRJNA224116	SAMN00996395
124	FD546	Southeastern Asia	FJ846715.1	NS	NS
125	FD524	Southeastern Asia	FJ846963.1	NS	NS
126	FD511	Southeastern Asia	FJ846779.1	NS	NS
127	DR88	Southeastern Asia	LC321226.1	NS	NS
128	DR75_2016	Southeastern Asia	LC321773.1	NS	NS
129	DR71	Southeastern Asia	LC321336.1	NS	NS
130	DR59	Southeastern Asia	LC321527.1	NS	NS
131	DR42	Southeastern Asia	LC321635.1	NS	NS
132	DR4_2016	Southeastern Asia	LC321138.1	NS	NS
133	DR105	Southeastern Asia	LC321356.1	NS	NS
134	DR100	Southeastern Asia	LC321710.1	NS	NS
135	CAM4	Southeastern Asia	JF433516.1	NS	NS
136	CAM37	Southeastern Asia	JF433513.1	NS	NS
137	CAM33	Southeastern Asia	JF433732.1	NS	NS
138	SNT49	Southern Asia	CP002983.1	PRJNA69921	SAMN02604322
139	SLN090	Southern Asia	GU444963.1	NS	NS
140	SLN082	Southern Asia	GU444515.1	NS	NS
141	SLN036	Southern Asia	GU445056.1	NS	NS
142	SLN034	Southern Asia	GU444908.1	NS	NS
143	SLN013	Southern Asia	GU445033.1	NS	NS
144	NI 7	Southern Asia	DQ504259.1	NS	NS
145	MS12	Southern Asia	DQ504165.1	NS	NS
146	HP42K	Southern Asia	CP034314.1	PRJNA494842	SAMN10181238
147	BT302	Southern Asia	CP058285.1	PRJNA640973	SAMN15339001
148	BH97	Southern Asia	LC186325.1	NS	NS
149	BH78	Southern Asia	LC186173.1	NS	NS
150	BH110	Southern Asia	LC186450.1	NS	NS
151	BH104	Southern Asia	LC186333.1	NS	NS
152	BH103	Southern Asia	LC186188.1	NS	NS
153	27Ke	Southern Asia	KT198783.1	NS	NS
154	23Ke	Southern Asia	KT198869.1	NS	NS
155	13Ke	Southern Asia	KT198859.1	NS	NS
156	1-420	Southern Asia	LC067730.1	NS	NS
157	124	Southern Asia	LC042773.1	NS	NS
158	94	Southern Asia	LC042760.1	NS	NS
159	90	Southern Asia	LC042809.1	NS	NS
	NS: Not specified
