# Supplementary material for: Analysis of Genetic Relatedness between Gastric and Oral Helicobacter pylori in Patients with Early Gastric Cancer Using Multilocus Sequence Typing
Source: Int J Mol Sci. 2023 Jan 22;24(3):2211. doi: 10.3390/ijms24032211 (PMC9917182; doi:10.3390/ijms24032211)
Supplement: Supplementary file 1 [file ijms-24-02211-s001.zip › Supplementary_Table_S2.xlsx]

## Sheet: Sheet1
Accession number	EntryID
LC729646	632442c73a01a5005e4e2944.No3_Gastric_atpA
LC729647	632442c73a01a5005e4e2944.No3_Oral_atpA
LC729648	632442c73a01a5005e4e2944.No10_Gastric_atpA
LC729649	632442c73a01a5005e4e2944.No10_Oral_atpA
LC729650	632442c73a01a5005e4e2944.No13_Gastric_atpA
LC729651	632442c73a01a5005e4e2944.No13_Oral_atpA
LC729652	632442c73a01a5005e4e2944.No16_Oral_atpA
LC729653	632442c73a01a5005e4e2944.No16_Gastric_atpA
LC729654	632442c73a01a5005e4e2944.No1_Oral_Urel
LC729655	632442c73a01a5005e4e2944.No1_Gastric_Urel
LC729656	632442c73a01a5005e4e2944.No2_Gastric_Urel
LC729657	632442c73a01a5005e4e2944.No2_Oral_Urel
LC729658	632442c73a01a5005e4e2944.No3_Gastric_Urel
LC729659	632442c73a01a5005e4e2944.No3_Oral_Urel
LC729660	632442c73a01a5005e4e2944.No7_Gastric_Urel
LC729661	632442c73a01a5005e4e2944.No7_Oral_Urel
LC729662	632442c73a01a5005e4e2944.No8_Gastric_Urel
LC729663	632442c73a01a5005e4e2944.No8_Oral_Urel
LC729664	632442c73a01a5005e4e2944.No9_Gastric_Urel
LC729665	632442c73a01a5005e4e2944.No9_Oral_Urel
LC729666	632442c73a01a5005e4e2944.No10_Gastric_Urel
LC729667	632442c73a01a5005e4e2944.No10_Oral_Urel
LC729668	632442c73a01a5005e4e2944.No16_Gastric_Urel
LC729669	632442c73a01a5005e4e2944.No16_Oral_Urel
LC729670	632442c73a01a5005e4e2944.No17_Gastric_Urel
LC729671	632442c73a01a5005e4e2944.No17_Oral_Urel
LC729672	632442c73a01a5005e4e2944.No18_Gastric_Urel
LC729673	632442c73a01a5005e4e2944.No18_Oral_Urel
LC729674	632442c73a01a5005e4e2944.No19_Gastric_Urel
LC729675	632442c73a01a5005e4e2944.No19_Oral_Urel
LC729676	632442c73a01a5005e4e2944.No21_Oral_Urel
LC729677	632442c73a01a5005e4e2944.No21_Gastric_Urel
LC729678	632442c73a01a5005e4e2944.No2_Gastric_efp
LC729679	632442c73a01a5005e4e2944.No2_Oral_efp
LC729680	632442c73a01a5005e4e2944.No3_Gastric_efp
LC729681	632442c73a01a5005e4e2944.No3_Oral_efp
LC729682	632442c73a01a5005e4e2944.No15_Oral_efp
LC729683	632442c73a01a5005e4e2944.No15_Gastric_efp
LC729684	632442c73a01a5005e4e2944.No3_Gastric_mutY
LC729685	632442c73a01a5005e4e2944.No3_Oral_mutY
LC729686	632442c73a01a5005e4e2944.No6_Gastric_mutY
LC729687	632442c73a01a5005e4e2944.No6_Oral_mutY
LC729688	632442c73a01a5005e4e2944.No11_Gastric_mutY
LC729689	632442c73a01a5005e4e2944.No11_Oral_mutY
LC729690	632442c73a01a5005e4e2944.No12_Gastric_mutY
LC729691	632442c73a01a5005e4e2944.No12_Oral_mutY
LC729692	632442c73a01a5005e4e2944.No13_Oral_mutY
LC729693	632442c73a01a5005e4e2944.No13_Gastric_mutY
LC729694	632442c73a01a5005e4e2944.No14_Oral_mutY
LC729695	632442c73a01a5005e4e2944.No14_Gastric_mutY
LC729696	632442c73a01a5005e4e2944.No15_Gastric_mutY
LC729697	632442c73a01a5005e4e2944.No15_Oral_mutY
LC729698	632442c73a01a5005e4e2944.No17_Gastric_mutY
LC729699	632442c73a01a5005e4e2944.No17_Oral_mutY
LC729700	632442c73a01a5005e4e2944.No18_Gastric_mutY
LC729701	632442c73a01a5005e4e2944.No18_Oral_mutY
LC729702	632442c73a01a5005e4e2944.No19_Gastric_mutY
LC729703	632442c73a01a5005e4e2944.No19_Oral_mutY
LC729704	632442c73a01a5005e4e2944.No3_Gastric_ppa
LC729705	632442c73a01a5005e4e2944.No3_Oral_ppa
LC729706	632442c73a01a5005e4e2944.No5_Gastric_ppa
LC729707	632442c73a01a5005e4e2944.No5_oral_ppa
LC729708	632442c73a01a5005e4e2944.No8_Gastric_ppa
LC729709	632442c73a01a5005e4e2944.No8_Oral_ppa
LC729710	632442c73a01a5005e4e2944.No9_Gastric_ppa
LC729711	632442c73a01a5005e4e2944.No9_Oral_ppa
LC729712	632442c73a01a5005e4e2944.No11_Oral_ppa
LC729713	632442c73a01a5005e4e2944.No11_Gastric_ppa
LC729714	632442c73a01a5005e4e2944.No12_Gastric_ppa
LC729715	632442c73a01a5005e4e2944.No12_Oral_ppa
LC729716	632442c73a01a5005e4e2944.No20_Oral_ppa
LC729717	632442c73a01a5005e4e2944.No20_Gastric_ppa
LC729718	632442c73a01a5005e4e2944.No3_Gastric_trpC
LC729719	632442c73a01a5005e4e2944.No3_Oral_trpC
LC729720	632442c73a01a5005e4e2944.No6_Gastric_trpC
LC729721	632442c73a01a5005e4e2944.No6_Oral_trpC
